# Supplementary material for: Establishment and characterization of a non-gestational choriocarcinoma patient-derived xenograft model
Source: BMC Cancer. 2023 Nov 13;23:1103. doi: 10.1186/s12885-023-11626-3 (PMC10642054; doi:10.1186/s12885-023-11626-3)
Supplement: Supplementary file 2 — Supplementary Material 2 [file 12885_2023_11626_MOESM2_ESM.xlsx]

## Sheet: additional file 2
Additional file 2. Dysregulated genes in Non-gestational ovarian choriocarcinoma
Gene symbol	Primary tumor	PDX tumor		Gene symbol	Primary tumor	PDX tumor
<Upregulated genes>				<Downregulated genes>
PPIB	1720.1	2067.41		PPP1R12A	8.71043	6.46599
FAU	1828.05	1701.45		EMG1	7.3754	3.09911
ISG15	1454.8	764.748		C11orf58	7.32293	6.70358
XAGE3	1335.6	518.551		ST14	6.92108	7.20148
FABP5	1054.6	712.706		SVIP	6.78829	2.59495
TIMP1	52.832	936.351		RAD50	5.88144	3.95076
PLTP	654.279	857.939		GOLGB1	5.3923	1.68082
KRTCAP2	775.125	598.024		NUB1	5.35338	1.2957
CST3	462.82	738.183		RPL36A-HNRNPH2	5.01039	4.30694
PDIA6	648.482	688.048		HNRNPA1P48	4.34315	0.803756
PEG10	649.996	365.803		KIAA1143	4.2826	1.87183
LAPTM4A	522.25	636.519		ZNF292	4.10471	1.45847
TAGLN	71.214	576.858		MAP4	3.97539	3.84385
ACTA2	9.90388	564.185		HMGXB4	3.65534	2.14897
CCKBR	270.104	460.215		HPS1	3.63119	2.32135
SF3B6	438.006	438.84		C6orf132	3.42251	2.41358
NDUFC2	429.517	376.626		RPL39P36	3.36249	1.64667
SERPINH1	411.595	429.251		SERINC5	0.822222	3.08348
CTSC	220.103	414.086		ARGLU1	2.82317	1.29976
ATP5F1C	402.314	394.966		PHF20L1	2.5808	1.25628
MXRA8	280.201	401.839		SKA1	2.10455	0.792348
FOS	120.635	401.699		RESF1	1.70151	2.00705
PCOLCE	178.656	399.831		GRHL2	1.88662	0.395432
DPM3	372.344	373.871		SFN	1.61738	0.680155
CDKN1C	369.696	170.598		RIF1	1.56807	1.06298
IGFBP7	108.436	366.661		ARHGAP35	1.50145	0.497396
IFI27	341.156	161.929		NSD3	1.48987	0.46816
GJA5	335.058	281.92		CTDSPL2	0	1.45371
MME	333.115	276.546		HOOK3	1.4403	0
LAMA5	145.774	320.709		PITX1	1.33189	0.77476
NET1	280.279	320.227		SMC2	1.17898	0.960713
PTN	303.992	251.889		TULP4	0.924421	0.584685
COL4A2	158.23	297.611		SMIM11A	0.170571	0.902644
SSR3	239.194	291.595		KIF21A	0.633108	0.571704
MYL9	207.383	284.199		GUSBP9	0	0.536596
CTSL	178.09	283.362		FMC1-LUC7L2	0.460082	0.252586
COPS9	219.551	282.048		NPIPB3	0	0.399219
CTSB	150.785	277.816		SMG1P3	0.19975	0.161776
PHLDA2	273.838	136.39		ARHGAP29	0.191383	0.0409345
DPP7	142.01	263.502		SIK1B	0.0396826	0
SELENOM	222.115	257.551		WDR46	0	0
SERPINF1	123.899	219.97		RNA5SP204	0	0
ADAMTSL4	81.936	210.647		GSTT1	0	0
CHTF18	116.351	206.14		METRNL	0	0
ATRAID	186.873	205.88		UAP1	0	0
SIGMAR1	168.027	201.492		ARHGAP11A	0	0
C1QTNF6	184.962	198.668		RASSF7	0	0
CPVL	160.157	198.288		HOMER1	0	0
ACTG2	1.6186	192.865
TIMP3	192.312	79.6935
ANGPT4	132.561	189.345
CREG1	126.719	185.831
SRSF5	95.3336	183.929
TMEM141	167.754	182.044
ADAM8	83.1108	181.119
GGCT	176.383	168.631
STS	154.751	175.716
CCDC183	90.8213	170.624
FKBP10	149.788	164.632
MTLN	124.156	162.427
CPNE1	84.266	162.297
MX1	157.613	91.7186
SLC4A2	112.228	156.808
TAF1D	114.472	155.407
IFNGR1	131.852	146.539
CCL2	0.755133	141.542
PLXND1	96.852	134.079
ADGRG1	91.5686	132.499
REEP6	101.157	130.902
RGS16	80.6845	128.974
RPL23A	124.355	122.075
SRSF6	67.686	123.592
BHLHE41	56.1503	115.496
FADS3	91.9281	113.368
INF2	61.7012	113.181
ATP1A4	83.7915	106.511
SON	106.294	0
PI4KAP1	43.2776	105.664
SMIM1	98.3284	105.508
ARHGDIB	78.1937	105.349
CBR1	71.046	105.214
FKBP11	90.6313	103.156
LINC00869	100.013	62.8364
MYO1E	70.6283	99.7591
MPRIP	59.6569	98.6603
PLGRKT	98.4464	51.8069
TNNT3	62.9155	98.1922
GAA	53.8297	97.9435
ATP6V1C2	36.5862	94.7592
SLC50A1	94.2107	85.1023
GLMP	92.8169	87.9792
JMJD8	76.6041	91.6011
URI1	47.6454	91.3886
CASQ1	50.2564	91.2611
CST6	76.7324	90.3115
IL17D	82.5604	89.0473
RHOT2	62.7639	88.4745
C1QB	0	88.4265
ERVMER34-1	79.5997	88.3636
EGFL7	88.0508	71.4896
STUB1	86.2002	87.1285
TYROBP	0	86.8019
CD276	78.2077	86.0977
CCNL2	60.4789	84.8896
SDC1	73.0057	84.1238
FCER1G	1.09451	83.2708
PRCP	58.9828	82.9459
SFRP4	4.19226	81.5008
FSTL1	62.743	81.3655
PCED1A	44.9981	79.9969
LAIR2	79.4392	18.9347
RNF167	71.9127	78.4977
NAGK	48.748	77.6106
MPV17	34.1069	77.4077
ARHGAP40	49.0129	77.2959
DVL1	50.0163	75.4363
GBA	75.0181	70.842
CLEC1A	53.8838	73.578
ALG8	67.4007	73.2393
CCN1	17.9248	72.1288
ARHGAP8	43.9186	72.0718
TPP1	41.8497	71.886
TGFBI	0	71.6312
NME4	68.7984	71.297
CCR7	70.6197	44.835
C1QC	0	70.5174
FAM174C	70.4566	63.8962
ACY1	42.6645	69.6341
NUDT14	51.854	69.5919
AIG1	59.5463	69.5395
KRT23	69.4938	37.8119
IGSF8	56.4175	68.2711
EMP3	29.6091	68.1402
SERINC3	58.7774	67.3878
CGN	49.1623	67.2494
SRGN	0.664428	66.4875
FAM160A2	34.7335	65.831
HSPA2	65.5772	15.6227
HLA-DRB5	4.42049	64.4248
NR1H3	28.756	63.7085
SERPINE1	24.6681	62.2066
FAM110A	57.4914	61.2584
COL5A1	34.1928	60.9561
TUSC3	60.5192	58.1843
NPIPA9	20.6114	59.6364
SC5D	50.8872	59.4234
MYO7A	31.1206	59.3279
PNOC	0	58.8765
MIA3	14.8792	58.8687
NDUFC2-KCTD14	29.0696	58.65
MIB2	39.0884	58.6324
AHSA2P	28.6963	58.4286
SLC22A31	26.3477	58.1336
MEST	57.7421	23.3821
VAMP5	23.7263	57.5607
SMOX	39.1087	57.5514
TYK2	20.4419	56.2733
ACP5	17.4836	55.897
SHISAL2A	34.0427	55.4399
IRF9	37.3786	54.9247
TMEM189	50.8028	54.7869
NAGLU	54.4392	50.5852
ID3	26.2132	54.3148
ZNF362	53.367	41.8872
VSIR	20.4199	53.3366
RABGGTB	38.5507	52.7566
B4GAT1	51.1199	52.7197
UNC93B1	52.5647	44.9413
MOV10	33.3537	51.768
B3GAT3	35.5529	50.9904
COMP	0	50.6426
EPB41L4B	28.6342	49.5982
MIS18BP1	42.909	49.1925
LINC00643	49.0716	45.7687
TRIM29	49.0585	24.6081
SLC25A28	21.802	48.5689
RPL22P1	48.1417	0
FTLP14	32.0163	47.925
SLC7A6	47.8425	40.9666
TBC1D3L	24.6598	47.6062
SYNGR1	47.4551	19.4611
CHKB	31.6444	47.4227
GDPD2	29.2797	46.925
AADAT	40.5543	46.8328
DUXAP9	34.8634	46.8042
ZNF778	46.769	24.6332
CKMT1A	40.9239	46.2742
FOSB	4.70936	46.0852
GABRE	14.7382	46.0698
CDO1	40.2007	45.1024
TIMP4	29.9753	45.082
FNDC10	44.7246	39.8309
TUG1	35.5099	44.6147
HSPG2	8.16996	44.5677
TSKU	43.7481	42.4495
GPR137	38.2188	42.8355
ECHDC3	42.3494	30.848
PIGP	39.9514	42.1596
ITFG1	16.8582	41.6507
GSDME	26.1546	41.2909
LUM	0.0973524	40.6043
TIA1	16.65	40.428
SUN2	35.8313	40.3982
PLAC9	24.7256	40.3873
TTC23L	23.5339	40.1347
PCF11	19.5863	39.5811
HLA-DPB1	0	39.5027
LY6L	15.0777	39.4687
OBSCN	23.6554	38.8113
EPS15L1	17.3433	38.6222
PRSS22	25.4649	38.3266
HTRA4	10.8097	38.2673
EFS	27.5809	38.1945
PEX3	37.9618	31.4713
HSPD1P6	23.1063	37.8076
SAA1	25.7567	37.7996
MYL5	29.7989	37.7248
NECTIN1	30.5318	37.6923
CENPT	20.2164	37.5269
ELOB	37.4666	3.92488
IFI44	0	37.3732
UAP1L1	15.1072	37.3477
GBP1	26.354	37.296
SLCO4A1	37.2231	31.6347
TMEM200A	1.44056	36.9775
HPCAL1	25.2858	36.9163
ABHD6	22.7572	36.5166
ALG9	35.9902	27.742
NBPF10	31.4749	35.7329
OPN3	32.8306	35.6791
USP34	18.2216	35.4763
CXCR6	20.6491	35.1118
TLE3	23.9442	35.0712
JAG2	27.5473	34.8693
MCAM	3.22494	34.711
RAB38	34.4002	28.2766
LCAT	21.0706	34.3975
PTBP2	12.4842	34.1185
TOR3A	20.5666	34.0242
RNA5SP18	33.3318	22.1413
ARHGEF2	27.7609	33.1753
MACROD1	24.8635	33.1655
TRIO	23.2839	33.0144
PDLIM3	7.55914	33.0033
MFSD1	23.0723	32.9013
CD52	0.369	32.8471
NUDT22	18.5487	32.8343
PUDP	31.1925	32.798
RNA5SP109	12.4067	32.7824
B3GALT6	26.1669	32.6588
MRPS18C	32.5061	15.3975
MST1	15.187	32.4228
ESPN	23.6464	32.3924
UBR5	24.2892	31.706
TTC32	21.7742	31.6632
COQ9	14.5252	31.5813
GALT	12.354	31.4011
NOTCH3	21.6742	31.3923
NDN	22.0622	31.333
HVCN1	2.50414	31.2463
RNF2P1	20.5053	30.7072
CDK11A	23.8669	30.6886
PSMG3	21.4011	30.4684
TWIST1	18.0867	30.4022
UGGT1	10.2374	29.9975
CLK2	7.12374	29.995
SLC35A2	29.908	21.477
LY96	0	29.6446
NPIPA3	29.4954	17.113
TMEM138	24.2842	29.3041
STARD5	19.5133	29.3038
NRP1	29.1876	24.4793
ECEL1P2	29.1421	21.5422
SIGLEC6	5.62333	29.0467
ELMO1	14.4789	28.8295
MED12L	26.269	28.5956
FCGR3A	0	28.377
CCL21	0	28.2748
CASTOR3	21.5037	28.2296
SMPD1	17.487	28.1966
BOLA1	27.9104	15.937
MTARC2	20.8439	27.7991
DHX36	24.744	27.7637
DPH5	20.811	27.2497
ACP2	21.0029	27.2144
ESM1	0	27.1874
TMEM132A	27.1695	21.7269
TARBP1	9.63794	27.1062
TMPRSS13	26.9772	24.2415
PSD4	16.6185	26.9433
LTBP3	14.5076	26.811
PHF11	5.78022	26.8013
PSME4	22.0311	26.7555
DES	0.402513	26.7026
SIRPA	14.8288	26.6051
DMXL2	16.2312	26.4966
HECTD1	21.4715	26.2956
ZRANB2	26.05	4.09223
CREBZF	18.924	26.0095
COX7B	25.8916	18.6984
TXNDC11	19.0169	25.5779
MYO9B	16.4577	25.5268
PTPRM	10.5984	25.441
SPAG4	20.1819	25.3601
RNF31	14.1877	25.3101
HOPX	0	25.2341
TM2D2	20.0187	24.6184
TM9SF1	24.5293	19.9677
IFIT1	14.4389	24.5016
CD14	0.290014	24.3807
CPSF6	13.518	24.3177
SMPDL3B	7.81265	24.2144
TMC6	12.6591	24.2072
OAS3	24.1087	17.7257
USP18	24.0748	12.9897
DPH7	9.18255	24.0215
SUGT1P4	6.99701	23.9874
ZNF528	16.6863	23.961
SLC37A1	17.1458	23.944
C1QTNF5	0	23.7848
TRBV20OR9-2	23.6772	15.8439
NECAB3	13.1276	23.5425
TSNARE1	11.221	23.3406
C1orf54	0.338448	23.2871
CXCL10	0.309252	23.0886
ANAPC1P3	17.8864	23.0611
RPS9P1	17.9782	23.0387
TRIM41	19.5385	23.0159
ITGA1	13.4232	22.9886
PEX7	22.622	17.7689
CYB561A3	17.7938	22.3067
NTF4	22.2701	15.6274
PCMTD2	20.3516	22.254
PLA2G15	22.2453	18.6308
WDR24	22.2049	21.7638
JAK1	20.5064	22.1832
PIK3R4	16.1371	22.0704
HEY1	17.4459	22.0526
SGCE	21.86	19.1026
VPS16	14.4596	21.8385
VAV3	21.6691	19.8781
NPIPA7	7.30787	21.6548
VPS41	11.1411	21.5428
ACHE	21.5337	19.1573
DCLRE1C	13.8743	21.3474
MS4A15	21.1739	19.1383
KIAA0040	21.0966	13.3527
FAM184A	18.9998	20.8942
IGLV5-52	13.3195	20.8692
ADRA2B	11.3681	20.8141
ULBP2	17.4286	20.7749
TNK2	9.40734	20.75
AIF1	0	20.7159
CNIH2	20.5706	13.4104
EML3	10.3373	20.5507
EPO	14.9852	20.5268
GMFG	0	20.1429
HCST	2.02048	20.1409
SYT7	16.9696	20.0736
CCDC84	9.143	20.0703
DCP1B	14.2744	19.9058
ICAM1	5.92802	19.8342
PPM1F	14.6705	19.6983
WNT10B	8.17486	19.4451
FAM102B	11.8892	18.9786
CCL11	0	18.9711
DECR2	11.5703	18.8895
PCID2	9.80778	18.8305
RHOXF1P2	7.55076	18.7864
EFCAB2	18.7291	17.6424
HSD11B2	15.4412	18.6736
PPP1R21	15.2036	18.5809
GCA	16.0268	18.5009
ZBTB48	9.11049	18.4252
SOX4	18.3314	13.9154
ABHD3	7.11609	18.2819
CAMTA2	5.46213	18.0947
ATG2A	13.3438	18.055
MID1	14.9077	17.987
TMEM216	14.5464	17.9335
TMEM30B	17.9278	17.9101
ZNF692	5.73834	17.9073
RIPOR1	5.54143	17.8626
TDRP	0.388599	17.8273
KLHL17	11.8111	17.803
NPEPL1	17.1708	17.7426
LAMA4	5.28156	17.6616
CCR1	17.1249	17.5667
ZNF577	12.7569	17.5586
STIM2	10.1741	17.5002
AGA	17.1262	17.3497
MYL7	17.3159	13.4054
LY6G6C	16.6041	17.302
CMAHP	12.4047	17.1441
TRIM52	12.2727	17.0564
POLI	8.89733	16.9019
GHDC	12.9531	16.88
CLK4	8.65402	16.8543
SEMA6D	10.7255	16.8385
FAHD2CP	7.9058	16.7334
CTHRC1	5.58469	16.6903
AFG3L1P	5.08391	16.5232
TBRG1	11.2037	16.4294
GCDH	13.7933	16.2461
PIGK	14.0551	16.1265
THNSL2	16.0969	9.7783
FBXO11	11.4942	16.0291
TMEM44	11.3335	15.9496
OAS2	8.94407	15.8904
SLC31A2	8.39432	15.853
SLC44A5	10.145	15.8496
PRPF39	7.42485	15.7582
PHETA2	15.6515	13.1112
IGFL2	0.313722	15.5551
PRIMPOL	9.8697	15.5433
GASK1B	9.97639	15.5255
ZNF29P	12.748	15.4297
ARHGEF17	6.13895	15.3989
ZCCHC8	10.738	15.2491
ABHD16B	9.52549	15.2182
OAS1	12.2982	15.03
TRBC2	0	14.9983
CBWD6	11.3416	14.9334
METTL22	13.5549	14.9214
COL15A1	0.334128	14.8719
TMEM161B	11.6544	14.7486
TNNT2	3.55358	14.7396
RNF223	14.6883	12.6087
ATG9B	14.6574	6.90442
ASB1	7.51013	14.5777
ADGRL3	14.5009	9.89606
ADCY5	6.37965	14.4865
MED23	9.23606	14.4405
TTC13	10.0935	14.4129
FAP	6.10338	14.4127
ZFYVE19	6.52008	14.327
ENO3	8.53972	14.2914
UPK2	4.97489	14.2633
MS4A6A	0	14.2195
ZNF596	8.44617	14.2135
CEMP1	12.5746	14.1866
CCL8	0	14.1416
C1orf162	2.26123	14.0881
RABGAP1L	13.7703	13.9813
CBLB	8.74669	13.8863
FUT4	13.8524	11.6806
FREM1	2.5228	13.6764
PRRT1B	12.996	13.5575
BATF	10.5385	13.4673
CDK3	8.33312	13.2807
SLC52A1	13.1515	8.54226
CIB2	12.5695	13.0422
NBPF8	10.0143	13.0141
DDTL	9.59107	12.9593
AXIN2	7.4643	12.9335
PTPRE	7.71657	12.8941
RPS10P5	12.8492	9.32242
GLIPR1	5.17921	12.8453
SPRR3	12.7218	3.7524
SMCO4	12.2822	12.6444
GTF2H4	11.8024	12.5897
RNF111	11.9487	12.5309
TGFB1I1	0	12.4907
FAM189B	10.3739	12.4386
DUSP13	6.90204	12.4101
MDN1	6.52978	12.4006
RAB11FIP5	10.7294	12.3825
RGS3	0.982907	12.2508
MLH3	4.31535	12.2237
EMB	12.2068	10.4943
ZNF84	8.95721	12.1264
ELOCP21	3.29343	12.1141
ANO7	3.35004	12.0263
C8G	8.96469	12.0033
HAMP	0.511844	11.9752
LRP11	8.38372	11.9587
IP6K3	5.58978	11.8507
DHRS12	4.367	11.6917
VSTM5	11.5938	10.9437
ZNF717	8.41666	11.4619
ALG10B	8.40708	11.2592
SLC9A3	8.85744	11.2122
OXCT1	5.53751	11.1425
COCH	11.109	3.11299
ABLIM3	7.78415	11.0695
ZNF514	10.9934	10.2515
MDGA1	0	10.9109
NKAIN4	10.8999	10.0209
MGAT5B	6.21424	10.8781
FLT1	4.66396	10.8307
ANKFN1	10.8081	8.59688
PRM1	10.6723	7.91682
TRBC1	0	10.6592
LRRC7	10.654	9.75868
LMO2	3.96595	10.5578
FAM47E-STBD1	7.64312	10.5226
LIPT2	10.483	10.2118
RSPO4	9.95436	10.4437
EIF4HP2	6.52985	10.4404
POGLUT2	5.75726	10.4059
KCNK3	3.86892	10.3475
PLEKHG4B	10.1708	10.2455
PIWIL4	3.43545	10.1641
DNAJB4	5.78305	10.142
RNASE6	0	10.0946
RPL39P18	6.83322	9.98465
OLFML2B	1.54245	9.98025
FAM189A2	6.66725	9.91893
KLRA1P	7.06643	9.90107
CCL14	0	9.88193
YPEL2	8.9313	9.78046
COL26A1	3.21269	9.7783
MAB21L4	8.62617	9.75485
ASPN	1.81736	9.72677
HSD17B1P1	4.21559	9.71213
SFMBT2	4.2761	9.68773
GEMIN8P4	9.6164	7.39081
RHBDL1	6.39421	9.60878
PPY	9.55927	6.51538
LPAR6	0	9.06978
Table listing the genes that were dysregulated in the non-gestational choriocarcinoma patient sample used in this study compared to previously reported data from gestational choriocarcinoma cell lines and epithelial ovarian cancer samples.
