# Supplementary material for: Establishment and characterization of a non-gestational choriocarcinoma patient-derived xenograft model
Source: BMC Cancer. 2023 Nov 13;23:1103. doi: 10.1186/s12885-023-11626-3 (PMC10642054; doi:10.1186/s12885-023-11626-3)
Supplement: Supplementary file 3 — Supplementary Material 3 [file 12885_2023_11626_MOESM3_ESM.xlsx]

## Sheet: Sheet1
Additional file 3. Gene ontology analysis for dysregulated genes
Term	Count	%	PValue	Genes	List Total	Pop Hits	Pop Total	Fold Enrichment	Bonferroni	Benjamini	FDR
<GOTERM_BP>
GO:0009615~response to virus	14	2.50447	2.79525e-06	CREBZF, URI1, CCL11, IFNGR1, MX1, IFI44, ISG15, IFIT1, ACTA2, CCL8, OAS1, OAS2, OAS3, SMPD1	474	110	19414	5.21281	0.00652233	0.00564284	0.0056332
GO:0001525~angiogenesis	21	3.75671	4.82088e-06	VAV3, ANGPT4, NRP1, COL15A1, EGFL7, FLT1, PLXND1, MCAM, SERPINE1, HSPG2, ADRA2B, ADGRG1, ESM1, CCL8, COL4A2, HEY1, FAP, GJA5, CCL2, ADAM8, TGFBI	474	255	19414	3.373	0.0112223	0.00564284	0.0056332
GO:0030593~neutrophil chemotaxis	11	1.9678	2.98641e-05	VAV3, CCL14, CXCL10, CCL8, CCL11, FCER1G, CCL21, ITGA1, SAA1, CCL2, PPIB	474	82	19414	5.49434	0.0675249	0.0199944	0.0199603
GO:0051056~regulation of small GTPase mediated signal transduction	13	2.32558	3.41639e-05	ARHGAP11A, VAV3, ARHGAP8, TRIO, ARHGEF17, ARHGAP29, MYO9B, ARHGAP35, NET1, OBSCN, ARHGAP40, PLEKHG4B, ARHGEF2	474	119	19414	4.47438	0.0768644	0.0199944	0.0199603
GO:0051607~defense response to virus	18	3.22004	6.46918e-05	TRIM52, TRIM41, IFNGR1, UNC93B1, MX1, RNASE6, ISG15, IFIT1, MOV10, IFI27, OAS1, OAS2, OAS3, DHX36, SERINC3, GBP1, IRF9, SERINC5	474	234	19414	3.1506	0.140538	0.0302887	0.030237
GO:0048247~lymphocyte chemotaxis	7	1.25224	0.00015264	CCL14, CCL8, CCL11, CCL21, SAA1, CCL2, ADAM8	474	34	19414	8.43249	0.300478	0.0595552	0.0594534
<GOTERM_CC>
GO:0005615~extracellular space	86	15.3846	4.54565e-07	ACHE, NRP1, FLT1, OLFML2B, EPO, SERPINE1, METRNL, PRSS22, ENO3, TSKU, ACTG2, ICAM1, COMP, GLIPR1, FCGR3A, CTSL, SMPD1, C1QTNF6, C1QTNF5, TIMP3, TIMP1, TIMP4, CTSC, CTSB, SRGN, EGFL7, SEMA6D, SERPINF1, MST1, RNASE6, PCOLCE, HSPG2, PDIA6, THNSL2, ASPN, ACTA2, PLA2G15, SFRP4, COL4A2, OAS3, SMPDL3B, CCL14, LAMA5, COL15A1, CCL11, KLHL17, IGLV5-52, LY96, LCAT, PTN, FSTL1, NTF4, CST3, CCL8, FAM184A, CRE…	518	1970	20624	1.7381	0.000214532	0.000214554	0.000211827
GO:0005788~endoplasmic reticulum lumen	25	4.47227	9.76932e-07	FKBP10, COL15A1, POGLUT2, MIA3, FSTL1, CST3, STS, ADAMTSL4, SERPINH1, IGFBP7, TIMP1, CCN1, UGGT1, CTSC, TOR3A, COL26A1, PCID2, TMEM132A, PDIA6, JMJD8, SELENOM, COL4A2, COL5A1, MXRA8, PPIB	518	307	20624	3.24224	0.000461006	0.000230556	0.000227625
GO:0005764~lysosome	24	4.29338	4.41494e-06	UNC93B1, GAA, HPS1, RNASE6, GLMP, PRCP, SYT7, PLA2G15, RNF167, STS, NAGLU, TRIM29, CTSL, SMPD1, VPS41, MFSD1, ACP5, RAB38, TPP1, ACP2, AGA, CTSC, CTSB, VPS16	518	312	20624	3.06267	0.00208169	0.000529055	0.00052233
GO:0005604~basement membrane	13	2.32558	4.48352e-06	LAMA5, ACHE, COL15A1, LAMA4, SERPINF1, HSPG2, ACTA2, COL4A2, COL5A1, TIMP3, TIMP1, TGFBI, FREM1	518	95	20624	5.44832	0.00211399	0.000529055	0.00052233
GO:0005576~extracellular region	88	15.7424	8.34119e-06	GHDC, ACHE, OLFML2B, EPO, GMFG, SERPINE1, METRNL, COMP, ESM1, C8G, FAM174C, CTSL, ADAMTSL4, SMPD1, TIMP3, TIMP1, CCN1, CTSC, RSPO4, CTSB, SRGN, CD52, EGFL7, PCID2, SERPINF1, MST1, RNASE6, PCOLCE, HSPG2, ASPN, PLA2G15, SFRP4, COL4A2, OAS1, LRRC7, FREM1, C1QB, LAMA5, NOTCH3, COL15A1, CCL11, LAMA4, HTRA4, LY96, LCAT, C1ORF54, PTN, LTBP3, FSTL1, COCH, NTF4, CST3, PLAC9, ADGRG1, DPP7, CREG1, PPY, LAIR…	518	2184	20624	1.60425	0.00392932	0.000787408	0.000777399
GO:0005581~collagen trimer	12	2.14669	2.10794e-05	C1QB, COL26A1, COL15A1, COL4A2, COL5A1, C1QTNF6, C1QTNF5, SERPINH1, PCOLCE, TIMP1, CTHRC1, C1QC	518	93	20624	5.13738	0.00990025	0.00165825	0.00163717
GO:0070062~extracellular exosome	86	15.3846	4.51709e-05	RIPOR1, ACY1, UPK2, SERPINE1, METRNL, ENO3, ACTG2, ICAM1, SMC2, COMP, FCGR3A, C8G, NAGLU, CTSL, SMPD1, ARHGDIB, CPNE1, SIRPA, ACP2, TIMP1, CTSC, CTSB, TOR3A, CBR1, MME, SERPINF1, GAA, ITGA1, PCOLCE, TYK2, TMC6, HSPG2, PDIA6, ITFG1, ACTA2, PLA2G15, SLC9A3, COL4A2, MXRA8, SMPDL3B, PPIB, VAMP5, IGSF8, SPRR3, LAMA5, COL15A1, LAMA4, LCAT, GSTT1, PRCP, LTBP3, FSTL1, CST6, CST3, ADGRG1, DPP7, CREG1, DHX…	518	2219	20624	1.54307	0.0210954	0.00304581	0.00300709
GO:0016020~membrane	126	22.5403	0.000106663	GHDC, RIPOR1, PLXND1, TMEM200A, SLC4A2, TMEM141, ENO3, ICAM1, FADS3, STS, FAM174C, PEG10, PI4KAP1, ARHGDIB, TRBC1, CPNE1, SIRPA, SMCO4, PHLDA2, VSTM5, ALG9, HPCAL1, HSPG2, PLA2G15, DPM3, TYROBP, COL4A2, ELMO1, RAB38, TSNARE1, PPIB, FREM1, IGSF8, HVCN1, PIK3R4, ABHD6, KIAA0040, FUT4, ADGRG1, RHOT2, UBR5, CD14, RHBDL1, MDN1, RAB11FIP5, CD276, SLC37A1, OPN3, CPSF6, PPP1R21, TNK2, GLMP, B3GALT6, HSPA…	518	3653	20624	1.3733	0.0491011	0.00629311	0.00621311
<GOTERM_MF>
GO:0005518~collagen binding	13	2.32558	1.37984e-07	ACHE, LUM, ITGA1, PCOLCE, ASPN, COCH, COMP, ADGRG1, CTSL, SERPINH1, TGFBI, PPIB, CTSB	494	67	18945	7.44108	9.31351e-05	9.31394e-05	9.28634e-05
Gene ontology (GO) analysis for 568 dysregulated genes was performed using an online database, DAVID (https://david.ncifcrf.gov/). GO terms with a false discovery rate (FDR) less than 0.1 are shown.
